# Supplementary material for: Glucose and Fructose Supplementation and Their Acute Effects on Anaerobic Endurance and Resistance Exercise Performance in Healthy Individuals: A Double-Blind Randomized Placebo-Controlled Crossover Trial
Source: Nutrients. 2022 Dec 2;14(23):5128. doi: 10.3390/nu14235128 (PMC9736485; doi:10.3390/nu14235128)
Supplement: Supplementary file 1 [file nutrients-14-05128-s001.zip]

Archive with 1 entries (1 files):
- nutrients-2046906-supplementary.pdf
